# Supplementary material for: Antimicrobial susceptibility and clarithromycin resistance patterns of Helicobacter pylori clinical isolates in Vietnam
Source: F1000Res. 2016 Apr 13;5:671. [Version 1] doi: 10.12688/f1000research.8239.1 (PMC4972085; doi:10.12688/f1000research.8239.1)
Supplement: A summary of patient information, antimicrobial susceptibility and clarithromycin resistance patterns — The table summarised individual patient records such as age, gender, hospital, and presence of H. pylori strains. Antimicrobial susceptibility testing and clarithromycin resistance patterns of each patient is also included in the data. [file f1000research-5-8861-s0000.tgz]

Archive with 1 entries (1 files):
- 7e770ab4-cd7d-4855-bdac-3596cd1e35cd_Data.csv
