# Supplementary material for: Antimicrobial susceptibility and clarithromycin resistance patterns of Helicobacter pylori clinical isolates in Vietnam
Source: F1000Res. 2016 Apr 13;5:671. [Version 1] doi: 10.12688/f1000research.8239.1 (PMC4972085; doi:10.12688/f1000research.8239.1)
Supplement: A summary of patient information, antimicrobial susceptibility and clarithromycin resistance patterns — The table summarised individual patient records such as age, gender, hospital, and presence of H. pylori strains. Antimicrobial susceptibility testing and clarithromycin resistance patterns of each patient is also included in the data. [file f1000research-5-8861-s0000.tgz › 7e770ab4-cd7d-4855-bdac-3596cd1e35cd_Data.csv]

Supplementary Table 1. A summary of patient information, antimicrobial susceptibility and clarithromycin resistance patterns.
						Antimicrobial susceptibility testing					MIC values (?g/mL)	Point mutation (23S rRNA gene)
Age	Adult or Children	Gender	Hospital	Culture	PCR	Amoxicillin	Metronidazole	Clarithromycin	Levofloxacin	Tetracycline	Clarithromycin	A2142G/C	A2143G	T2182C
9	Children	Male	Children's Hospital 2	(+)	(+)	S	R	R	S	S	8	A	G	C
14	Children	Male	Children's Hospital 1	(+)	(+)	S	S	S	S	S	<0.016	A	G	C
35	Adult	Female	Tam Nhat Clinic	(+)	(+)	S	R	R	S	S	16	A	G	C
15	Children	Female	Children's Hospital 2	(+)	(+)	S	S	R	S	S	3	A	G	C
8	Children	Female	Children's Hospital 2	(+)	(+)	S	S	S	S	S	0.25	A	G	C
15	Children	Male	Children's Hospital 2	(+)	(+)	S	R	R	S	S	2	A	G	C
11	Children	Male	Children's Hospital 1	(+)	(+)	S	R	S	S	R	<0.016	A	G	C
37	Adult	Female	Phap Viet Hospital	(+)	(+)	S	S	R	S	S	16	A	G	C
7	Children	Female	Children's Hospital 2	(+)	(+)	S	S	R	S	S	24	A	G	C
8	Children	Female	Children's Hospital 2	(+)	(+)	S	S	R	S	S	1	A	G	C
7	Children	Female	Children's Hospital 2	(+)	(+)	S	S	S	R	S	0.38	A	G	C
12	Children	Male	Children's Hospital 1	(+)	(+)	S	R	S	S	R	0.19	A	G	C
39	Adult	Male	Phap Viet Hospital	(+)	(+)	S	S	R	S	R	16	A	G	C
13	Children	Male	Children's Hospital 2	(+)	(+)	S	R	R	S	S	0.75	A	G	C
10	Children	Male	Children's Hospital 2	(+)	(+)	S	R	R	S	S	4	A	G	C
9	Children	Female	Children's Hospital 2	(+)	(+)	S	S	R	S	R	12	A	G	C
10	Children	Female	Children's Hospital 2	(+)	(+)	S	S	R	S	R	24	A	G	C
6	Children	Female	Children's Hospital 2	(+)	(+)	S	R	R	S	S	16	A	G	C
9	Children	Female	Children's Hospital 2	(+)	(+)	R	R	R	S	S	16	A	G	C
14	Children	Male	Children's Hospital 1	(+)	(+)	S	S	S	S	S	<0.016	A	G	C
33	Adult	Female	Trieu An Hospital	(+)	(+)	S	R	R	S	R	3	A	G	C
13	Children	Male	Children's Hospital 2	(+)	(+)	S	S	R	S	R	16	A	G	C
5	Children	Female	Children's Hospital 2	(+)	(+)	S	S	R	R	S	3	A	G	C
7	Children	Female	Children's Hospital 2	(+)	(+)	S	R	R	S	R	12	A	G	C
10	Children	Female	Children's Hospital 2	(+)	(+)	S	R	R	S	R	6	A	G	C
7	Children	Male	Children's Hospital 1	(+)	(+)	S	S	R	S	R	8	A	G	C
8	Children	Male	Children's Hospital 2	(+)	(+)	S	S	S	S	S	0.19	A	G	C
13	Children	Male	Children's Hospital 2	(+)	(+)	S	R	R	R	S	16	A	G	C
9	Children	Female	Children's Hospital 2	(+)	(+)	S	S	S	S	S	0.125	A	G	C
14	Children	Male	Children's Hospital 2	(+)	(+)	R	R	R	S	S	2	A	G	C
6	Children	Male	Children's Hospital 2	(+)	(+)	S	R	R	S	S	2	A	G	C
11	Children	Male	Children's Hospital 1	(+)	(+)	S	S	R	S	S	6	A	G	C
10	Children	Female	Children's Hospital 2	(+)	(+)	S	R	R	S	S	6	A	G	C
6	Children	Female	Children's Hospital 2	(+)	(+)	S	R	R	S	R	16	A	G	C
7	Children	Female	Children's Hospital 2	(+)	(+)	S	R	S	R	S	<0.016	A	G	C
13	Children	Male	Children's Hospital 1	(+)	(+)	S	S	R	S	R	12	A	G	C
31	Adult	Female	Dong Nai International Hospital	(+)	(+)	S	R	R	S	R	12	A	G	C
10	Children	Female	Children's Hospital 2	(+)	(+)	R	S	S	S	S	<0.016	A	G	C
14	Children	Male	Children's Hospital 1	(+)	(+)	S	R	R	S	S	3	A	G	C
51	Adult	Female	Tam Nhat Clinic	(+)	(+)	S	R	R	S	R	8	A	G	C
4	Children	Male	Children's Hospital 2	(+)	(+)	S	S	R	R	S	3	A	G	C
51	Adult	Male	Phap Viet Hospital	(+)	(+)	S	R	R	R	S	8	A	G	C
5	Children	Female	Children's Hospital 2	(+)	(+)	R	S	R	S	R	8	A	G	C
8	Children	Male	Children's Hospital 2	(+)	(+)	S	S	R	S	S	2	A	G	C
12	Children	Male	Children's Hospital 2	(+)	(+)	S	R	R	S	S	16	A	G	C
31	Adult	Female	Tam Nhat Clinic	(+)	(+)	S	S	R	S	R	3	A	G	C
41	Adult	Female	Tam Nhat Clinic	(+)	(+)	R	S	R	R	S	4	A	G	C
40	Adult	Male	Phap Viet Hospital	(+)	(+)	R	S	R	S	S	4	A	G	C
7	Children	Female	Children's Hospital 2	(+)	(+)	R	R	R	S	S	12	A	G	C
32	Adult	Female	Tam Nhat Clinic	(+)	(+)	S	R	R	S	S	2	A	G	C
35	Adult	Female	Tam Nhat Clinic	(+)	(+)	S	R	R	S	S	16	A	G	C
40	Adult	Female	Tam Nhat Clinic	(+)	(+)	S	R	R	S	R	16	A	G	C
10	Children	Male	Children's Hospital 2	(+)	(+)	S	S	R	S	R	12	A	G	C
14	Children	Female	Children's Hospital 2	(+)	(+)	S	S	R	S	R	6	A	G	C
8	Children	Female	Tam Nhat Clinic	(+)	(+)	S	S	R	R	S	6	A	G	C
5	Children	Female	Children's Hospital 2	(+)	(+)	S	S	R	R	S	8	A	G	C
26	Adult	Female	Tam Nhat Clinic	(+)	(+)	S	R	R	S	S	2	A	G	C
50	Adult	Male	Trieu An Hospital	(+)	(+)	R	S	R	R	S	4	A	G	C
57	Adult	Male	Phap Viet Hospital	(+)	(+)	S	R	R	R	S	16	A	G	C
37	Adult	Male	Nguyen Tri Phuong Hospital	(+)	(+)	S	R	R	S	S	3	A	G	C
45	Adult	Female	Trieu An Hospital	(+)	(+)	S	S	S	S	R	0.38	A	G	C
12	Children	Male	Children's Hospital 2	(+)	(+)	S	R	R	S	S	8	A	G	C
11	Children	Male	Children's Hospital 1	(+)	(+)	S	R	S	S	R	<0.016	A	G	C
15	Children	Male	Children's Hospital 2	(+)	(+)	S	S	R	S	R	12	A	G	C
7	Children	Female	Children's Hospital 2	(+)	(+)	S	S	R	S	R	3	A	G	C
10	Children	Female	Children's Hospital 1	(+)	(+)	S	R	R	S	S	2	A	G	C
10	Children	Female	Phap Viet Hospital	(+)	(+)	S	R	R	R	S	8	A	G	C
51	Adult	Female	Yersin International Clinic	(+)	(+)	S	R	R	S	S	1.5	A	G	C
7	Children	Female	Children's Hospital 2	(+)	(+)	S	R	R	S	S	6	A	G	C
10	Children	Male	Yersin International Clinic	(+)	(+)	S	R	R	S	S	3	A	G	C
6	Children	Female	Children's Hospital 2	(+)	(+)	R	S	R	R	S	8	A	G	C
8	Children	Female	Children's Hospital 2	(+)	(+)	R	S	R	S	S	8	A	G	C
10	Children	Female	Children's Hospital 2	(+)	(+)	S	R	R	S	R	8	A	G	C
8	Children	Male	Children's Hospital 1	(+)	(+)	R	R	R	S	S	4	A	G	C
9	Children	Female	Children's Hospital 1	(+)	(+)	S	S	R	S	R	3	A	G	C
13	Children	Male	Children's Hospital 2	(+)	(+)	S	S	R	S	R	2	A	G	C
14	Children	Male	Children's Hospital 2	(+)	(+)	S	R	R	S	S	12	A	G	C
11	Children	Female	Children's Hospital 2	(+)	(+)	S	S	R	S	R	12	A	G	C
6	Children	Female	Children's Hospital 2	(+)	(+)	R	S	S	S	S	0.064	A	G	C
12	Children	Male	Children's Hospital 2	(+)	(+)	S	R	R	S	R	16	A	G	C
7	Children	Female	Children's Hospital 2	(+)	(+)	R	S	R	S	R	6	A	G	C
9	Children	Male	Children's Hospital 2	(+)	(+)	S	R	R	S	S	2	A	G	C
9	Children	Female	Children's Hospital 2	(+)	(+)	R	S	R	S	S	2	A	G	C
13	Children	Male	Children's Hospital 2	(+)	(+)	S	S	R	R	S	3	A	G	C
11	Children	Male	Children's Hospital 2	(+)	(+)	S	S	R	S	S	3	A	G	C
7	Children	Male	Children's Hospital 2	(+)	(+)	S	S	R	R	R	4	A	G	C
11	Children	Male	Children's Hospital 2	(+)	(+)	S	S	R	S	S	12	A	G	C
6	Children	Female	Children's Hospital 2	(+)	(+)	S	S	R	S	S	6	A	G	C
7	Children	Female	Children's Hospital 2	(+)	(+)	R	R	R	S	S	1.5	A	G	C
15	Children	Female	Children's Hospital 1	(+)	(+)	S	S	R	R	S	24	A	G	C
5	Children	Male	Children's Hospital 2	(+)	(+)	S	R	R	S	S	2	A	G	C
9	Children	Female	Children's Hospital 2	(+)	(+)	S	S	R	S	S	3	A	G	C
9	Children	Male	Children's Hospital 2	(+)	(+)	S	R	R	S	S	6	A	G	C
6	Children	Male	Children's Hospital 1	(+)	(+)	S	S	R	S	S	2	A	G	C
8	Children	Male	Children's Hospital 1	(+)	(+)	S	S	R	S	S	1.5	A	G	C
24	Adult	Male	DH Y Duoc Hospital	(+)	(+)	S	R	R	S	S	6	A	G	C
35	Adult	Female	DH Y Duoc Hospital	(+)	(+)	S	R	R	R	S	1	A	G	C
6	Children	Male	Children's Hospital 1	(+)	(+)	R	S	S	R	S	<0.016	A	G	C
13	Children	Male	Children's Hospital 1	(+)	(+)	S	S	S	S	S	<0.016	A	G	C
50	Adult	Female	DH Y Duoc Hospital	(+)	(+)	S	S	R	R	S	>256	G	A	C
37	Adult	Female	Dong Nai International Hospital	(+)	(+)	S	R	R	S	S	1	A	G	C
12	Children	Female	Children's Hospital 2	(+)	(+)	S	S	S	S	S	<0.016	A	G	C
10	Children	Female	Children's Hospital 2	(+)	(+)	S	S	R	S	S	2	A	G	C
8	Children	Female	Children's Hospital 1	(+)	(+)	R	S	R	S	S	6	A	G	C
8	Children	Female	Children's Hospital 1	(+)	(+)	S	R	R	S	S	16	A	G	C
5	Children	Female	Children's Hospital 2	(+)	(+)	R	S	R	S	S	2	A	G	C
5	Children	Female	Children's Hospital 2	(+)	(+)	S	S	R	S	S	4	A	A	T
9	Children	Male	Children's Hospital 2	(+)	(+)	R	S	R	S	S	6	A	A	T
8	Children	Male	Children's Hospital 2	(+)	(+)	S	S	R	S	S	2	A	G	C
41	Adult	Female	Trieu An Hospital	(+)	(+)	S	S	R	R	S	2	A	G	C
7	Children	Female	Children's Hospital 2	(+)	(+)	S	S	R	S	S	4	A	G	C
10	Children	Male	Children's Hospital 2	(+)	(+)	S	R	R	S	S	12	A	G	C
6	Children	Female	Children's Hospital 2	(+)	(+)	S	S	R	S	S	4	A	G	C
9	Children	Male	Children's Hospital 2	(+)	(+)	S	S	R	S	S	4	A	G	C
7	Children	Male	Children's Hospital 2	(+)	(+)	S	S	R	R	S	4	A	G	C
13	Children	Female	Children's Hospital 2	(+)	(+)	S	R	R	R	S	1	A	G	C
6	Children	Male	Children's Hospital 2	(+)	(+)	S	S	R	R	S	4	A	G	C
6	Children	Female	Children's Hospital 2	(+)	(+)	S	S	R	S	S	16	A	G	C
9	Children	Female	Children's Hospital 2	(+)	(+)	S	R	R	S	S	1.5	A	G	C
14	Children	Male	Children's Hospital 1	(+)	(+)	S	S	S	R	S	<0.016	A	G	C
51	Adult	Female	Trieu An Hospital	(+)	(+)	S	R	R	S	R	2	A	G	C
41	Adult	Female	Phap Viet Hospital	(+)	(+)	S	R	R	R	S	0.75	A	G	C
43	Adult	Female	Trieu An Hospital	(+)	(+)	S	S	S	R	S	<0.016	A	G	C
13	Children	Female	Children's Hospital 2	(-)	(-)	S	S	R	R	R	3	A	G	C
4	Children	Female	Children's Hospital 2	(+)	(+)	S	S	R	S	S	24	A	G	C
43	Adult	Female	DH Y Duoc Hospital	(+)	(+)	S	S	R	R	R	8	A	A	T
13	Children	Female	Children's Hospital 2	(-)	(-)	S	S	R	R	R	3	A	G	C
11	Children	Female	Children's Hospital 2	(+)	(+)	S	S	R	S	R	3	A	G	C
9	Children	Male	Children's Hospital 2	(+)	(+)	S	R	R	S	S	2	A	G	C
9	Children	Male	Yersin International Clinic	(+)	(+)	S	R	R	S	S	3	A	G	C
3	Children	Male	Children's Hospital 2	(+)	(+)	S	R	R	S	S	4	A	G	C
8	Children	Female	Children's Hospital 2	(+)	(+)	S	S	R	R	S	0.75	A	G	C
8	Children	Male	Children's Hospital 2	(+)	(+)	S	R	R	S	S	2	A	G	C
9	Children	Female	Children's Hospital 2	(+)	(+)	S	R	R	S	R	2	A	G	C
8	Children	Male	Children's Hospital 2	(+)	(+)	S	S	R	S	R	12	A	G	C
5	Children	Female	Children's Hospital 1	(+)	(+)	S	S	R	S	S	6	A	G	C
35	Adult	Female	Gia Dinh People's Hospital	(+)	(+)	S	S	R	S	S	8	A	G	C
13	Children	Male	Children's Hospital 2	(+)	(+)	S	S	R	S	S	6	A	G	C
12	Children	Male	Children's Hospital 2	(+)	(+)	S	S	R	S	S	2	A	G	C
65	Adult	Female	Phap Viet Hospital	(+)	(+)	S	S	R	R	S	16	A	G	C
31	Adult	Female	DH Y Duoc Hospital	(+)	(+)	S	S	R	S	R	2	A	G	C
14	Children	Male	Children's Hospital 2	(+)	(+)	S	R	R	S	S	2	A	G	C
56	Adult	Male	DH Y Duoc Hospital	(-)	(+)	S	S	R	S	S	8	A	A	T
7	Children	Male	Phap Viet Hospital	(+)	(+)	S	S	R	S	S	2	A	G	C
9	Children	Male	Children's Hospital 2	(+)	(+)	S	S	R	S	S	3	A	G	C
49	Adult	Female	DH Y Duoc Hospital	(+)	(+)	S	R	R	S	R	6	A	G	C
3	Children	Male	Children's Hospital 2	(+)	(+)	S	S	R	S	R	8	A	G	C
8	Children	Male	Children's Hospital 2	(+)	(+)	S	S	R	S	R	3	A	G	C
12	Children	Female	Children's Hospital 2	(+)	(+)	S	S	R	S	S	4	A	G	C
3	Children	Female	Children's Hospital 2	(+)	(+)	S	S	R	S	S	0.75	A	G	C
10	Children	Female	Children's Hospital 2	(+)	(+)	S	S	R	S	S	2	A	G	C
35	Adult	Female	Van Hanh General Hospital	(+)	(+)	S	S	R	R	S	6	A	G	C
11	Children	Female	Children's Hospital 2	(+)	(+)	S	S	R	S	S	6	A	G	C
4	Children	Male	Children's Hospital 2	(+)	(+)	S	R	R	R	S	4	A	G	C
11	Children	Male	Children's Hospital 2	(+)	(+)	S	S	R	R	S	6	A	G	C
60	Adult	Female	DH Y Duoc Hospital	(+)	(+)	S	S	R	S	S	3	A	G	C
29	Adult	Male	DH Y Duoc Hospital	(+)	(+)	S	S	R	R	S	4	A	G	C
39	Adult	Male	Trieu An Hospital	(+)	(+)	S	R	R	S	S	4	A	G	C
12	Children	Male	Trieu An Hospital	(+)	(+)	S	S	R	R	S	2	A	G	C
19	Adult	Male	Tam Nhat Clinic	(+)	(+)	S	R	S	S	S	<0.016	A	G	C
24	Adult	Female	Dai Phuoc Clinic	(+)	(+)	S	S	S	S	S	<0.016	A	G	C
8	Children	Female	Children's Hospital 2	(+)	(+)	S	S	S	S	S	<0.016	A	G	C
7	Children	Male	Children's Hospital 2	(+)	(+)	S	S	R	S	S	1	A	G	C
12	Children	Male	Children's Hospital 2	(+)	(+)	S	S	S	S	S	<0.016	A	G	C
55	Adult	Female	DH Y Duoc Hospital	(+)	(+)	S	S	R	S	S	1.5	A	G	C
7	Children	Female	Children's Hospital 2	(+)	(+)	S	S	R	R	S	0.75	A	G	C
7	Children	Female	Children's Hospital 2	(+)	(+)	S	R	R	R	S	6	A	G	C
39	Adult	Female	Phap Viet Hospital	(+)	(+)	S	R	R	R	S	3	A	G	C
13	Children	Male	Children's Hospital 1	(+)	(+)	S	S	S	S	S	<0.016	A	G	C
11	Children	Female	Children's Hospital 1	(+)	(+)	S	R	R	R	S	12	A	G	C
39	Adult	Male	Trieu An Hospital	(+)	(+)	S	R	R	S	S	8	A	G	C
43	Adult	Female	Dai Phuoc Clinic	(+)	(+)	S	S	R	S	S	1	A	G	C
31	Adult	Male	Phap Viet Hospital	(+)	(+)	S	S	R	S	R	2	A	G	C
42	Adult	Female	DH Y Duoc Hospital	(+)	(+)	S	S	S	S	R	<0.016	A	A	T
8	Children	Male	Phap Viet Hospital	(+)	(+)	S	S	R	S	S	0.75	A	G	C
8	Children	Male	Phap Viet Hospital	(+)	(+)	S	S	R	S	S	2	A	G	C
33	Adult	Female	Hoan My Hospital	(+)	(+)	S	S	S	S	S	<0.016	A	A	T
34	Adult	Male	Phap Viet Hospital	(-)	(+)	S	R	R	S	S	1	A	A	T
27	Adult	Female	Phap Viet Hospital	(+)	(+)	S	R	R	R	S	1	A	G	C
33	Adult	Male	DH Y Duoc Hospital	(+)	(+)	S	R	R	R	S	12	A	A	T
51	Adult	Female	DH Y Duoc Hospital	(+)	(+)	S	S	R	R	S	8	G	A	C
12	Children	Male	Children's Hospital 1	(+)	(+)	S	S	S	S	R	<0.016	A	G	C
69	Adult	Female	Yersin International Clinic	(+)	(+)	S	S	R	S	S	0.75	A	A	T
12	Children	Male	Children's Hospital 1	(+)	(+)	S	S	R	S	S	1	A	G	C
8	Children	Male	Children's Hospital 1	(+)	(+)	R	S	S	S	S	0.5	A	G	C
57	Adult	Female	Tam Nhat Clinic	(+)	(+)	S	S	R	S	S	1.5	A	G	C
33	Adult	Female	DH Y Duoc Hospital	(+)	(+)	S	R	S	R	S	0.5	A	G	C
46	Adult	Female	DH Y Duoc Hospital	(+)	(+)	S	S	R	S	S	2	A	G	C
10	Children	Male	Phap Viet Hospital	(+)	(+)	S	S	R	S	S	1	A	A	T
10	Children	Female	Children's Hospital 1	(+)	(+)	S	S	R	S	R	1.5	A	G	C
43	Adult	Male	DH Y Duoc Hospital	(+)	(+)	S	R	R	R	S	2	A	G	C
40	Adult	Female	Hoan My Hospital	(+)	(+)	S	S	R	R	S	2	A	G	C
35	Adult	Female	Tam Nhat Clinic	(+)	(+)	S	S	R	R	R	24	A	G	C
